# Supplementary material for: Patients’ Experience of Medication Brand Changes during Hormone Therapy for Breast Cancer—An Interpretative Phenomenological Analysis
Source: Healthcare (Basel). 2022 Dec 16;10(12):2558. doi: 10.3390/healthcare10122558 (PMC9778172; doi:10.3390/healthcare10122558)
Supplement: Supplementary file 1 [file healthcare-10-02558-s001.zip]

Archive with 1 entries (1 files):
- healthcare-1958487-supplementary.pdf
